# Supplementary material for: Artificial Intelligence for Radiographic Diagnosis of Peri-Implantitis: A Comprehensive Review on Detection, Measurement, and Risk Stratification
Source: J Clin Med. 2026 Jul 3;15(13):5210. doi: 10.3390/jcm15135210 (PMC13363319; doi:10.3390/jcm15135210)
Supplement: Supplementary file 1 [file jcm-15-05210-s001.zip]

Archive with 1 entries (1 files):
- jcm-4387240-supplementary.pdf
